# Supplementary material for: Comparison of the differential expression miRNAs in Wistar rats before and 10 days after S.japonicum infection
Source: Parasit Vectors. 2013 Apr 24;6:120. doi: 10.1186/1756-3305-6-120 (PMC3640946; doi:10.1186/1756-3305-6-120)
Supplement: Additional file 1: Table S1 — Sequences of the primers used for stem-loop RT-PCR. [file 1756-3305-6-120-S1.xls]

## Sheet: Sheet1
Table S1. Sequences of the primers used for stem-loop RT-PCR
miRNA	Name	Sequence(5'-3')*
mmu-miR-365	RNA	UAAUGCCCCUAAAAAUCCUUAU
	RT stem-loop primer	GTCGTATCCAGTGCAGGGTCCGAGGTATTCGCACTGGATACGACATAAGG
	Forward primer	GCGCTAATGCCCCTAAAAAT
	Reversed primer	CAGTGCAGGGTCCGAGGTA
rno-miR-494	RNA	UGAAACAUACACGGGAAACCUCU
	RT stem-loop primer	GTCGTATCCAGTGCAGGGTCCGAGGTATTCGCACTGGATACGACAGAGGT
	Forward primer	TGGCGCTGAAACATACACG
mmu-miR-691	RNA	AUUCCUGAAGAGAGGCAGAAAA
	RT stem-loop primer	GTCGTATCCAGTGCAGGGTCCGAGGTATTCGCACTGGATACGACTTTTCT
	Forward primer	GCGCTGATTCCTGAAGAGAG
	Common reversed primer	CAGTGCAGGGTCCGAGGT
rno-miR-206	RNA	UGGAAUGUAAGGAAGUGUGUGG
	RT stem-loop primer	GTCGTATCCAGTGCAGGGTCCGAGGTATTCGCACTGGATACGACCCACAC
	Forward primer	TGGCGTGGAATGTAAGGAAGT
rno-miR-223	RNA	UGUCAGUUUGUCAAAUACCCC
	RT stem-loop primer	GTCGTATCCAGTGCAGGGTCCGAGGTATTCGCACTGGATACGACGGGGTA
	Forward primer	TGCGCTGTCAGTTTGTCAAA
mmu-miR-468	RNA	UAUGACUGAUGUGCGUGUGUCUG
	RT stem-loop primer	GTCGTATCCAGTGCAGGGTCCGAGGTATTCGCACTGGATACGACCAGACA
	Forward primer	TGCCCGCTATGACTGATGTG
rno-miR-98	RNA	UGAGGUAGUAAGUUGUAUUGUU
	RT stem-loop primer	GTCGTATCCAGTGCAGGGTCCGAGGTATTCGCACTGGATACGACAACAAT
	Forward primer	TGGCGCTGAGGTAGTAAGTTGT
rno-miR-451	RNA	AAACCGUUACCAUUACUGAGUU
	RT stem-loop primer	GTCGTATCCAGTGCAGGGTCCGAGGTATTCGCACTGGATACGACAACTCA
	Forward primer	TGGCGAAACCGTTACCATTA
	Common reverse primer	CAGTGCAGGGTCCGAGGTAT
mmu-U6-2	RT primer	GGGCCATGCTAAATCTTCTC
	Forward primer	TCGCTTCGGCAGCACATA
	Reversed primer	GGGCCATGCTAATCTTCTCTG
rno-U87	RT primer	GCTCAGTCTTAAGATTCTCT
	Forward primer	ACAATGATGACTTATGTTTTT
	Reversed primer	GCTCAGTCTTAAGATTCTCT
