# Supplementary material for: Comparison of the differential expression miRNAs in Wistar rats before and 10 days after S.japonicum infection
Source: Parasit Vectors. 2013 Apr 24;6:120. doi: 10.1186/1756-3305-6-120 (PMC3640946; doi:10.1186/1756-3305-6-120)
Supplement: Additional file 2: Table S2 — miRNAs expression profile in different tissues of Wistar rats before and 10 days post infected with S.japonicum. [file 1756-3305-6-120-S2.xlsx]

## Sheet: Table S3
Table S2 miRNAs expression profile in different tissues of Wistar rats before and 10 days post infected with S.japonicum
Tissue	Liver			Tissue	Spleen			Tissue	lung
	Log2(infected/control)	Fold change			Log2(infected/control)	Fold change			Log2(infected/control)	Fold change
rno-miR-365*	2.08	4.22807		rno-miR-204	2.29	4.89056		mmu-miR-328*	2.4	5.27803
mmu-miR-5109	1.85	3.605		mmu-miR-720	1.94	3.83706		rno-miR-206	2.23	4.69134
rno-miR-29c	1.67	3.18215		mmu-miR-5100	1.21	2.31338		mmu-miR-5112	1.87	3.65533
mmu-miR-346*	1.24	2.36199		mmu-miR-3084	1.16	2.23457		rno-miR-223	1.82	3.53081
rno-miR-192*	1.23	2.34567		rno-miR-27a	1.15	2.21914		mmu-miR-3097-5p	1.31	2.47942
mmu-miR-5100	1.18	2.26577		rno-miR-199a-5p	1.15	2.21914		rno-miR-98	1.2	2.2974
mmu-miR-1894-3p	1.1	2.14355		rno-miR-425	1.06	2.08493		mmu-miR-468	1.19	2.28153
rno-miR-122*	1	2		rno-miR-29c	1.04	2.05623		mmu-miR-669d	1.11	2.15846
mmu-miR-5105	0.91	1.87905		rno-miR-223	1.02	2.02792		rno-miR-328a*	1.1	2.14355
rno-miR-210	0.88	1.84038		mmu-miR-2137	1	2		rno-miR-365	0.78	1.71713
mmu-miR-365	0.85	1.8025		rno-miR-99a	0.96	1.94531		rno-miR-146b	0.67	1.59107
rno-miR-31	0.47	1.38511		rno-miR-10b	0.94	1.91853		mmu-miR-223	0.63	1.54756
mmu-miR-466f	0.45	1.36604		mmu-miR-5130	0.51	1.42405		mmu-miR-3072*	0.44	1.3566
mmu-miR-494	0.4	1.31951		mmu-miR-2861	0.28	1.21419		mmu-miR-2861	0.42	1.33793
mmu-miR-690	0.37	1.29235		mmu-miR-155	0.17	1.12506		mmu-miR-200c	0.42	1.33793
rno-miR-494	0.35	1.27456		mmu-miR-5105	0.15	1.10957		rno-miR-151*	0.41	1.32869
mmu-miR-466f-5p	0.35	1.27456		rno-miR-30e	0.02	1.01396		rno-miR-1224	0.38	1.30134
rno-miR-139-5p	0.34	1.26576		mmu-miR-1894-3p	-0.02	0.986233		rno-miR-29c	0.3	1.23114
mmu-miR-466h-5p	0.31	1.23971		mmu-miR-690	-0.18	0.882703		mmu-miR-200b	0.3	1.23114
mmu-miR-466j	0.27	1.20581		rno-miR-365*	-0.28	0.823591		rno-miR-181d	0.29	1.22264
rno-miR-455*	0.27	1.20581		rno-miR-181c	-0.29	0.817902		rno-miR-200c	0.28	1.21419
mmu-miR-193	0.25	1.18921		rno-miR-494	-0.57	0.673617		mmu-miR-674	0.25	1.18921
rno-miR-423*	0.24	1.18099		mmu-miR-1892	-0.59	0.664343		mmu-miR-705	0.23	1.17283
mmu-miR-1195	0.23	1.17283		mmu-miR-3077*	-0.73	0.602904		mmu-miR-10b	0.23	1.17283
rno-miR-30e	0.19	1.14076		mmu-miR-494	-0.78	0.582367		mmu-miR-149*	0.22	1.16473
rno-miR-151	0.19	1.14076		rno-miR-152	-0.88	0.543367		mmu-miR-5107	0.21	1.15669
rno-miR-27a	0.17	1.12506		mmu-miR-1195	-1.02	0.493116		mmu-miR-3960	0.18	1.13288
rno-miR-672	0.1	1.07177		mmu-miR-574-5p	-1.1	0.466516		mmu-miR-720	0.18	1.13288
mmu-miR-455	0.1	1.07177		mmu-miR-1187	-1.12	0.460094		mmu-miR-5126	0.17	1.12506
mmu-miR-3962	-0.02	0.986233		mmu-miR-1966	-1.13	0.456916		rno-miR-200b	0.17	1.12506
mmu-miR-2861	-0.13	0.913831		mmu-miR-1895	-1.19	0.438303		mmu-miR-195	0.15	1.10957
rno-miR-320	-0.16	0.895025		rno-let-7f	-1.23	0.426317		rno-miR-30b	0.07	1.04972
mmu-miR-5107	-0.27	0.82932		mmu-miR-341*	-1.24	0.423373		rno-miR-30c	0.05	1.03526
mmu-miR-669n	-0.27	0.82932		mmu-miR-3099	-1.3	0.406126		rno-miR-199a-3p	0.02	1.01396
rno-miR-466b	-0.38	0.768438		mmu-miR-3082-5p	-1.32	0.400535		rno-miR-181b	0.02	1.01396
rno-miR-196c*	-0.4	0.757858		rno-miR-483	-1.34	0.395021		rno-miR-214	0	1
mmu-miR-1897-5p	-0.41	0.752623		mmu-miR-669c	-1.36	0.389582		mmu-miR-152	0	1
rno-miR-352	-0.51	0.702222		mmu-miR-669n	-1.41	0.376312		rno-miR-30d	-0.02	0.986233
rno-miR-328a*	-0.66	0.632878		mmu-miR-3095-3p	-1.41	0.376312		rno-miR-30e	-0.02	0.986233
rno-let-7e	-0.68	0.624165		mmu-miR-1934*	-1.52	0.348686		rno-miR-17-5p	-0.03	0.97942
mmu-miR-1966	-0.7	0.615572		rno-miR-328a*	-1.57	0.336808		rno-miR-30a	-0.04	0.972655
mmu-miR-466m-3p	-0.73	0.602904		rno-miR-19b	-1.59	0.332171		mmu-miR-143	-0.05	0.965936
rno-miR-15b	-0.82	0.566442		rno-miR-196c*	-1.66	0.316439		rno-miR-10a-5p	-0.07	0.952638
mmu-miR-328*	-0.91	0.532185		mmu-miR-1897-5p	-1.68	0.312083		rno-miR-30a*	-0.07	0.952638
rno-miR-210*	-0.95	0.517632		mmu-miR-1896	-1.7	0.307786		rno-miR-125a-5p	-0.08	0.946058
mmu-miR-5130	-0.99	0.503478		mmu-miR-466f	-1.72	0.303549		rno-miR-425	-0.13	0.913831
mmu-miR-467a*	-1.1	0.466516		rno-miR-3584-5p	-1.89	0.269807		rno-miR-151	-0.14	0.907519
rno-miR-466b-2*	-1.24	0.423373		rno-miR-466d	-2.1	0.233258		rno-miR-24	-0.14	0.907519
mmu-miR-467g	-1.45	0.366021		mmu-miR-466c-5p	-2.11	0.231647		mmu-miR-28c	-0.14	0.907519
mmu-miR-467e*	-1.57	0.336808		mmu-miR-1196	-2.17	0.222211		mmu-miR-2137	-0.15	0.90125
mmu-miR-467c*	-1.59	0.332171		mmu-miR-32*	-2.17	0.222211		rno-miR-150	-0.18	0.882703
mmu-miR-669a-3-3p	-1.63	0.323088		mmu-miR-669l	-2.22	0.214641		rno-miR-20a	-0.18	0.882703
mmu-miR-3107	-2.41	0.188156		mmu-miR-466j	-2.23	0.213159		rno-miR-221	-0.18	0.882703
rno-miR-451	-4.37	0.0483614		mmu-miR-466m-5p	-2.31	0.20166		rno-miR-23b	-0.18	0.882703
				mmu-miR-669o-5p	-2.31	0.20166		rno-miR-15b	-0.19	0.876606
				mmu-miR-3072*	-2.33	0.198884		rno-miR-126	-0.19	0.876606
				rno-miR-466b	-2.34	0.19751		rno-miR-322	-0.19	0.876606
				mmu-miR-5132	-2.51	0.175556		mmu-miR-214	-0.2	0.870551
				mmu-miR-669f-5p	-2.57	0.168404		rno-miR-222	-0.2	0.870551
				mmu-miR-466f-5p	-2.61	0.163799		rno-miR-23a	-0.23	0.852635
				mmu-miR-328*	-2.63	0.161544		rno-miR-200a	-0.23	0.852635
				mmu-miR-3102-5p.2	-2.82	0.14161		rno-miR-143	-0.26	0.835088
				rno-miR-32*	-2.85	0.138696		rno-miR-99b	-0.27	0.82932
				mmu-miR-466h-5p	-3.03	0.122428		rno-miR-320	-0.29	0.817902
				rno-miR-672	-3.09	0.11744		rno-miR-107	-0.3	0.812252
				mmu-miR-1306-3p	-3.09	0.11744		rno-miR-103	-0.3	0.812252
				mmu-miR-1907	-3.11	0.115824		rno-miR-22	-0.3	0.812252
				mmu-miR-669k*	-3.16	0.111878		rno-miR-27b	-0.3	0.812252
				mmu-miR-3097-5p	-3.35	0.098073		rno-miR-100	-0.3	0.812252
				mmu-miR-468	-3.49	0.0890031		rno-miR-130a	-0.34	0.790041
				mmu-miR-669e	-4.04	0.0607909		mmu-miR-351	-0.41	0.752623
				mmu-miR-691	-4.04	0.0607909		mmu-miR-5109	-0.42	0.747425
				mmu-miR-3064-5p	-4.36	0.0486978		rno-miR-181c	-0.46	0.726986
				mmu-miR-297a	-4.62	0.0406669		rno-miR-27a	-0.46	0.726986
				mmu-miR-669d	-4.75	0.0371627		rno-miR-342-3p	-0.48	0.716978
				mmu-miR-467h	-4.96	0.0321286		rno-miR-99a	-0.48	0.716978
				rno-miR-206	-5.08	0.0295643		rno-miR-181a	-0.49	0.712025
								mmu-miR-762	-0.58	0.668964
								mmu-miR-1907	-0.82	0.566442
								rno-miR-218a	-0.96	0.514057
								mmu-miR-494	-1.01	0.496546
